# Supplementary material for: Reproductive biology of the encapsulating, brooding gastropod Crepipatella dilatata Lamarck (Gastropoda, Calyptraeidae)
Source: PLoS One. 2019 Jul 23;14(7):e0220051. doi: 10.1371/journal.pone.0220051 (PMC6650077; doi:10.1371/journal.pone.0220051)
Supplement: S1 Dataset — (XLSX) [file pone.0220051.s001.xlsx]

## Sheet: Brooding females(%)
Days (2003-2004)	Brooding (%)	Days (2006-2007)	Brooding (%)
1	14.7	300	85
12	8.1	330	80
32	1.5	360	82
62	1.5	405	0
80	45	420	0
110	38.6	436	0
136	60.9	450	0
176	33.2	465	0
209	62.5	474	5
239	66.1	482	11
285	49.3	484	23
308	51.4	493	42
331	65	503	28
348	26.3	513	38
377	7.7	518	39
406	2.5	528	47
422	2.8	532	52
441	1	585	64
463	5	595	60
503	16	606	28
551	49	614	31
575	62.3	622	27
		629	28
		635	34
		642	29
		649	40
		654	44
		661	33
		669	28
		677	32
		683	35
		690	35
		697	41
		710	44

## Sheet: Female DW-SL
Female	Brood/Non-brood	SL (mm)	Dry wt (g)
1	yes		0.181
2	yes	28.5	0.41235
3	yes	22.3	0.1872
4	yes	29.4	0.3122
5	yes	33.3	0.4082
6	yes	27.3	0.2387
7	yes	27.3	0.3173
8	yes	25.8	0.2323
9	yes	31.3	0.3641
10	yes	22.8	0.1339
11	yes	22	0.172
12	yes	24.5	0.134
13	yes	29	0.2976
14	yes	24	0.137
15	yes	24.3	0.2249
16	yes	28.6	0.3409
17	yes	22.7	0.1167
18	yes	28.2	0.1854
19	yes	26.6	0.1853
20	yes	22.5	0.1764
21	yes	27.3	0.2468
22	yes		0.1315
23	yes	24.3	0.1901
24	yes	20	0.0833
25	yes	24.1	0.1706
26	yes	25	0.1631
27	yes	29.4	0.4439
28	yes	24	0.1409
29	yes	21.7	0.1737
30	yes		0.1399
31	yes	24.6	0.1728
32	yes	30.7	0.3823
33	no	30	0.4994
34	no	22.3	0.1609
35	no	27.3	0.3171
36	no		0.1546
37	no	22.3	0.4977
38	no	30.7	0.4289
39	no	25.5	0.1929
40	no	24.6	0.23
41	no	31.8	0.317
42	no	30.3	0.4774
43	no	28.9	0.2863
44	no	29.5	0.2219
45	no	39.2	0.4591
46	no	28.2	0.3495
47	no	30.5	0.3819
48	no	32	0.5158
49	no	22.1	0.1231
50	no	26	0.1573
51	no	25.3	0.3152
52	no	30.6	0.3832
53	no	31.2	0.2719
54	no	31.6	0.3374
55	no	32.2	0.4899
56	no	29.6	0.3221
57	no	26.4	0.2412
58	no	31.3	0.4602
59	no	28.2	0.2593
60	no	28.2	0.3468
61	no	26.5	0.2736
62	no	25.7	0.2869
63	no	23.1	0.2368
64	no	26.2	0.3807
65	no	27.5	0.2496
66	no	24.6	0.2744
67	no	23.5	0.2346
68	no	23.5	0.2414
69	no	30.3	0.3177
70	no	31.7	0.3782
71	no	29.3	0.298
72	no	31	0.3142
73	no	29.5	0.3872
74	no	29.4	0.3239
75	no	31.6	0.328
76	no	30.9	0.3375
77	no	29	0.4182
78	no	30.6	0.466
79	no	31.1	0.279
80	no	24	0.2064
81	no	24.5	0.1567
82	no	33.7	0.4722
83	no	26.2	0.3704
84	no	22.8	0.1678
85	no	25	0.2471
86	no	30.4	0.2392
87	no	29.2	0.3054
88	no	30.6	0.3179
89	no	26.5	0.2451
90	no	27.8	0.2625
91	no	21.8	0.1835
92	no	27.2	0.2586
93	no	29.1	0.2301
94	no	31	0.3851
95	no	25	0.2004
96	no	30.8	0.4635
97	no	26.6	0.323
98	no	33.4	0.336

## Sheet: Egg per capsule or egg mass
Female SL (mm)	Capsul/egg mass	egg/capsule	mean egg/capsule	SD	Total egg/egg mass
20	16	306	240	54.0802	3840
20	16	256
20	16	219
20	16	179
26	21	569	509.333	135.674	10696
26	21	493
26	21	531
26	21	717
26	21	312
26	21	434
20.7	18	165	188.6	73.7313	3394.8
20.7	18	116
20.7	18	303
20.7	18	216
20.7	18	143
25	17	172	365.6	114.779	6215.2
25	17	472
25	17	366
25	17	401
25	17	417
22.9	15	208	264	60.7015	3960
22.9	15	339
22.9	15	222
22.9	15	287
20.6	11	250	245	46.669	2695
20.6	11	269
20.6	11	283
20.6	11	178
21	20	248	236.6	40.4141	4732
21	20	259
21	20	285
21	20	186
21	20	205
26.8	24	488	401.333	61.7209	9632
26.8	24	314
26.8	24	420
26.8	24	438
26.8	24	355
26.8	24	393
27.2	4	405	349.5	88.6435
27.2	4	375
27.2	4	400
27.2	4	218
25	18	430	365.8	106.933	6584.4
25	18	503
25	18	309
25	18	361
25	18	226
23	17	324	326.8	18.8335	5555.6
23	17	337
23	17	345
23	17	296
23	17	332
25	19	423	406.4	29.4669	7721.6
25	19	438
25	19	394
25	19	415
25	19	362
28	22	361	396.333	80.159	8719.33
28	22	361
28	22	546
28	22	360
28	22	425
28	22	325
28.6	21	555	559.8	31.3321	11755.8
28.6	21	586
28.6	21	569
28.6	21	508
28.6	21	581
22.3	14	516	412.75	76.7219	5778.5
22.3	14	420
22.3	14	378
22.3	14	337
25	20	186	328.8	145.648	6576
25	20	556
25	20	264
25	20	384
25	20	254
29.9	26	405	507	120.731	13182
29.9	26	510
29.9	26	743
29.9	26	460
29.9	26	478
29.9	26	446
20.5	16	318	321.25	44.4325	5140
20.5	16	288
20.5	16	294
29.5	20	385	471.8	92.8343	9436
29.5	20	446
29.5	20	631
29.5	20	396
29.5	20	466
29.5	20	420
26	19	143	287.4	130.163	5460.6
26	19	317
26	19	160
26	19	424
26	19	393
33.1	26	737	636	93.9191	16536
33.1	26	756
33.1	26	577
33.1	26	535
33.1	26	650
33.1	26	561
27.6	18	604	581	166.006	10458
27.6	18	541
27.6	18	790
27.6	18	389
32.7	20	647	568.4	72.3968	11368
32.7	20	589
32.7	20	614
32.7	20	526
32.7	20	466
24.6	18	759	433.4	245.982	7801.2
24.6	18	608
24.6	18	174
24.6	18	245
24.6	18	381
30.5	22	552	529.167	96.1778	11641.7
30.5	22	635
30.5	22	586
30.5	22	385
30.5	22	578
30.5	22	439
32.4	25	666	444	191.32	11100
32.4	25	540
32.4	25	397
32.4	25	465
32.4	25	152
26.6	18	396	366.667	88.1514	6600
26.6	18	418
26.6	18	411
26.6	18	367
26.6	18	417
26.6	18	191
22.2	16	217	386	130.519	6176
22.2	16	411
22.2	16	382
22.2	16	534
32	20	849	627.4	180.054	12548
32	20	524
32	20	794
32	20	457
32	20	513
33.4	23	579	572.833	59.0167	13175.2
33.4	23	680
33.4	23	507
33.4	23	578
33.4	23	538
33.4	23	555
29.4	24	780	617.833	137.824	14828
29.4	24	714
29.4	24	420
29.4	24	550
29.4	24	710
29.4	24	533
27.2	21	428	463.2	88.3668	9727.2
27.2	21	434
27.2	21	405
27.2	21	620
27.2	21	429
22.3	20	158	308.8	104.655	6176
22.3	20	250
22.3	20	413
22.3	20	386
22.3	20	337
29.2	21	718	598.8	117.961	12574.8
29.2	21	434
29.2	21	527
29.2	21	624
29.2	21	691
25	17	429	369	159.944	6273
25	17	457
25	17	130
25	17	460
23	11	483	502.667	29.023	5529.33
23	11	536
23	11	489
22.7	19	249	285	54.8862	5415
22.7	19	372
22.7	19	305
22.7	19	261
22.7	19	238
23.9	17	280	317.2	23.1236	5392.4
23.9	17	342
23.9	17	314
23.9	17	327
23.9	17	323
25.7	23	469	389	60.7355	8947
25.7	23	294
25.7	23	370
25.7	23	396
25.7	23	369
25.7	23	436
26	23	424	475.167	137.667	10928.8
26	23	478
26	23	746
26	23	421
26	23	362
26	23	420
27.5	24	493	459.167	51.8745	11020
27.5	24	403
27.5	24	546
27.5	24	431
27.5	24	450
27.5	24	432
24	21	474	358.2	78.059	7522.2
24	21	402
24	21	324
24	21	293
24	21	298
29.4	20	480	481.6	73.7177	9632
29.4	20	608
29.4	20	421
29.4	20	453
29.4	20	446
27	25	445	435.167	34.2544	10879.2
27	25	424
27	25	459
27	25	377
27	25	476
27	25	430
33	22	583	482.4	116.937	10612.8
33	22	556
33	22	426
33	22	544
33	22	303
25	22	485	375.333	93.9163	8257.33
25	22	327
25	22	352
25	22	463
25	22	230
25	22	395
29.2	18	408	344.857	120.385	6207.43
29.2	18	503
29.2	18	328
29.2	18	197
29.2	18	234
29.2	18	267
29.2	18	477
30	21	633	546.5	49.7303	11476.5
30	21	545
30	21	528
30	21	496
30	21	569
30	21	508
27.2	22	581	439.333	70.019	9665.33
27.2	22	420
27.2	22	413
27.2	22	421
27.2	22	404
27.2	22	397
20.8	11	371	236.333	128.943	2599.67
20.8	11	224
20.8	11	114
23.1	22	221	220.167	48.0017	4843.67
23.1	22	166
23.1	22	202
23.1	22	274
23.1	22	280
23.1	22	178
28.7	8	523	603.667	69.8594	4829.33
28.7	8	644
28.7	8	644
32.6	7	644
32.6	7	364
25.5	18	341	424.25	94.4506	7636.5
25.5	18	543
25.5	18	457
25.5	18	356
20	5	246	247	1.4142	1235
20	5	248
26	25	353	377.5	122.056	9437.5
26	25	322
26	25	555
26	25	280
27.6	18	385	431	53.0283	7758
27.6	18	489
27.6	18	419
27.6	18
25.6	25	445	478.5	27	11962.5
25.6	25	469
25.6	25	505
25.6	25	495
24.3	24	445	368	59.2227	8832
24.3	24	319
24.3	24	384
24.3	24	324
32.3	13	538	465	112.04	6045
32.3	13	521
32.3	13	336
22.1	24	298	369.4	110.484	8865.6
22.1	24	380
22.1	24	365
22.1	24	546
22.1	24	258	333.4	148.974	5334.4
21.5	16	500
21.5	16	329
21.5	16	246
21.5	16	137
21.5	16	455
30.1	18	532	498.75	93.9765	8977.5
30.1	18	613
30.1	18	398
30.1	18	452
23.3	18	153	173.5	39.6779	3123
23.3	18	131
23.3	18	221
23.3	18	189
23.7	13	244	239.667	44.658	3115.67
23.7	13	193
23.7	13	282
29.2	9	253
26.6	19	518	492.5	44.0643	9357.5
26.6	19	429
26.6	19	497
26.6	19	526
28.5	16	321	412.25	72.4034	6596
28.5	16	489
28.5	16	446
28.5	16	393

## Sheet: Fecundity
Female SL (mm)	Caps/egg mass	Embr/capsul	Mean embryo	SD	Fecundity
23.7	19	13	11.6	4.3932	220.4
23.7	19	15
23.7	19	14
23.7	19	12
23.7	19	4
18	14	8	7.75	2.63	108.5
18	14	10
18	14	9
18	14	4
23.5	20	12	15.8	5.4037	316
23.5	20	12
23.5	20	14
23.5	20	16
23.5	20	25
25.2	22	11	17.1667	5.0365	377.667
25.2	22	17
25.2	22	18
25.2	22	24
25.2	22	21
25.2	22	12
25.5	21	17	15.8	5.8907	331.8
25.5	21	18
25.5	21	23
25.5	21	7
25.5	21	14
31.2	23	25	16.3333	5.465	375.667
31.2	23	15
31.2	23	17
31.2	23	19
31.2	23	9
31.2	23	13
27.1	23	33	22.6	7.6026	519.8
27.1	23	28
27.1	23	16
27.1	23	20
27.1	23	16
29.8	22	23	22	1.4142	484
29.8	22	21
31.7	20	27	31.5	3.1091	630
31.7	20	34
31.7	20	32
31.7	20	33
26.3	21	14	18	8.7178	378
26.3	21	28
26.3	21	12
25.9	23	11	14.6667	3.0111	337.333
25.9	23	14
25.9	23	12
25.9	23	17
25.9	23	15
25.9	23	19
25.2	21	21	13	5.831	273
25.2	21	7
25.2	21	11
25.2	21	9
25.2	21	17
33.8	27	14	28.1429	6.8903	759.857
33.8	27	35
33.8	27	26
33.8	27	30
33.8	27	28
33.8	27	32
33.8	27	32
22	20	15	12.4	3.6469	248
22	20	17
22	20	8
22	20	10
22	20	12
34	21		28.75	7.8899	603.75
34	21	30
34	21	18
34	21	37
34	21	30
27.3	21	19	16.2	3.8987	340.2
27.3	21	16
27.3	21	10
27.3	21	20
27.3	21	16
24	21	12	14.2	5.02	298.2
24	21	22
24	21	12
24	21	16
24	21	9
35.1	9	28	28.3333	2.5166	255
35.1	9	26
35.1	9	31
25.6	20	12	13.6	1.5166	272
25.6	20	15
25.6	20	14
25.6	20	12
25.6	20	15
26.7	22	12	10.8333	5.1543	238.333
26.7	22	19
26.7	22	14
26.7	22	6
26.7	22	8
26.7	22	6
26.5	26	20	25.5	4.3243	663
26.5	26	22
26.5	26	25
26.5	26	30
26.5	26	25
26.5	26	31
23.6	15	19	11.5	5.2599	172.5
23.6	15	7
23.6	15	11
23.6	15	9
23.6	22	22	18.3333	4.3205	403.333
23.6	22	21
23.6	22	12
23.6	22	23
23.6	22	16
23.6	22	16
26	18	21	22.8	2.3875	410.4
26	18	24
26	18	23
26	18	20
26	18	26
24.3	17	11	11.25	1.2583	191.25
24.3	17	10
24.3	17	11
24.3	17	13
23.3	16	28	20	8.165	320
23.3	16	14
23.3	16	12
23.3	16	26
29.3	17	18	19	3.1623	323
29.36	17	21
29.3	17	22
29.3	17	15
24	21	7	8.75	2.217	183.75
24	21	8
24	21	8
24	21	12
32.4	19	20	19	4.5826	361
32.4	19	14
32.4	19	23
27	25	18	13	6.4807	325
27	25	16
27	25	10
27	25	3
27	25	18
22.4	12	5	10	5	120
22.4	12	15
22.4	12	10
30.1	17	33	21.75	7.6757	369.75
30.1	17	20
30.1	17	16
30.1	17	18
30	21	15	16.4	4.5056	344.4
30	21	12
30	21	24
30	21	16
30	21	15
25.2	21	14	14.2	1.7889	298.2
25.2	21	16
25.2	21	16
25.2	21	12
25.2	21	13
30.4	26	27	21.4286	4.4668	557.143
30.4	26	27
30.4	26	20
30.4	26	19
30.4	26	19
30.4	26	15
30.4	26	23
29	17	8	6.3333	2.0817	107.667
29	17	7
29	17	4
21.6	13	13	7.5	4.0415	97.5
21.6	13	8
21.6	13	5
21.6	13	4
26	19	26	23.4	8.7063	444.6
26	19	37
26	19	16
26	19	22
26	19	16
20.9	14	15	10.25	4.113	143.5
20.9	14	11
20.9	14	5
20.9	14	10
31.1	21	29	28.8	2.8636	604.8
31.1	21	28
31.1	21	33
31.1	21	25
31.1	21	29
29.6	21	11	9	2.2804	189
29.6	21	7
29.6	21	12
29.6	21	10
29.6	21	7
29.6	21	7
28.9	18	4	3.8	1.9235	68.4
28.9	18	7
28.9	18	2
28.9	18	3
28.9	18	3
27.1	15	10	14.75	5.5	221.25
27.1	15	16
27.1	15	22
27.1	15	11
22.8	25	6	13.6667	9.7297	341.667
22.8	25	20
22.8	25	6
22.8	25	16
22.8	25	29
22.8	25	5
25	27	12	9.5	2.0817	256.5
25	27	9
25	27	10
25	27	7
21.5	22	7	4.6	2.0736	101.2
21.5	22	6
21.5	22	5
21.5	22	3
21.5	22	2
25	26	8	10	1.4142	260
25	26	11
25	26	11
25	26	10
27.2	29	13	15.5	5.01	449.5
27.2	29	24
27.2	29	16
27.2	29	17
27.2	29	9
27.2	29	14
23.5	24	9	15.2	7.4632	364.8
23.5	24	10
23.5	24	27
23.5	24	18
23.5	24	12
21.1	20	3	2.6	1.5166	52
21.1	20	2
21.1	20	1
21.1	20	2
21.1	20	5
24.9	23	16	16.4	4.0373	377.2
24.9	23	21
24.9	23	13
24.9	23	12
24.9	23	20
23.7	17	4	5.5	1.7321	93.5
23.7	17	5
23.7	17	5
23.7	17	8
24.1	20	4	4.25	1.2583	85
24.1	20	4
24.1	20	6
24.1	20	3
30.6	18	2	3	1.4142	54
30.6	18	4
24	23	11	15	5.8737	345
24	23	23
24	23	18
24	23	8
24	23	15
24.3	19	27	12.2	9.5237	231.8
24.3	19	8
24.3	19	16
24.3	19	7
24.3	19	3
23	17	11	16	8.8318	272
23	17	28
23	17	17
23	17	8
30	26	2	2.8	1.3038	72.8
30	26	2
30	26	2
30	26	3
30	26	5
26	28	4	5	4.0497	140
26	28	9
26	28	11
26	28	3
26	28	2
26	28	1
26	22	17	12.6	4.5607	277.2
26	22	17
26	22	7
26	22	9
26	22	13
25.4	19	26	18	5.244	342
25.4	19	18
25.4	19	19
25.4	19	15
25.4	19	12
25.2	22	30	18.6	6.8044	409.2
25.2	22	19
25.2	22	17
25.2	22	14
25.2	22	13
29.5	20	7	5.6667	1.5275	113.333
29.5	20	6
29.5	20	4
23.3	24	3	8.6	5.1284	206.4
23.3	24	11
23.3	24	5
23.3	24	8
23.3	24	16
27	23	12	12.5	5.3229	287.5
27	23	19
27	23	6
27	23	13
21.3	16	9	6.25	2.7538	100
21.3	16	8
21.3	16	3
21.3	16	5
22.6	22	14	12.4	6.8044	272.8
22.6	22	13
22.6	22	2
22.6	22	12
22.6	22	21
25	27	8	9	2.2361	243
25	27	9
25	27	12
25	27	10
25	27	6
26.5	19	6	9	4.2426	171
26.5	19	11
26.5	19	5
26.5	19	14
23.2	19	14	12.6667	1.1547	240.667
23.2	19	12
23.2	19	12
25.5	19		2.8	1.914	53.2
25.5	19	6
25.5	19	4
25.5	19	2
25.5	19	2
21.2	21	2	1.5	0.7071	31.5
21.2	21
21.2	21	1
21.2	21
26	18	8	7.5	1	135
26	18	8
26	18	6
26	18	8
18.3	12	11	9	2	108
18.3	12	9
18.3	12	7
28	23	13	16	4.3589	368
28.2	23	21
28.2	23	14
28.2	23
31.7	26	10	11	4.062	286
31.7	26	13
31.7	26	16
31.7	26	11
31.7	26	5
29.4	17	14	11	3.4641	187
29.4	17	8
29.4	17	8
29.4	17	14
24.3	15	12	13	3.3665	195
24.3	15	14
24.3	15	9
24.3	15	17
26.4	4	6	5	1.4142	20
26.4	4	4
23.7	14	11	13.25	4.5735	185.5
23.7	14	12
23.7	14	20
23.7	14	10
28	16	5	4.3333	1.1547	69.3333
28	16	5
28	16	3
23.2	16	12	12	5.3541	192
23.2	16	19
23.2	16	6
23.2	16	11
26.7	17	9	12.25	4.4253	208.25
26.7	17	17
26.7	17	15
26.7	17	8
24.7	15	5	4.25	1.5	63.75
24.7	15	2
24.7	15	5
24.7	15	5
24.9	17	12	15	3.8297	255
24.9	17	20
24.9	17	16
24.9	17	12
25.8	17	9	17	8.5245	289
25.8	17	29
25.8	17	16
25.8	17	14
24.5	21	16	16	0.8165	336
24.5	21	15
24.5	21	17
24.5	21	16
25.8	18	21	17	7.3485	306
25.8	18	6
25.8	18	21
25.8	18	20
24.2	13	18	8.6667	8.3267	112.667
24.2	13	2
24.2	13	6
25.6	15	19	13.25	4.5735	198.75
25.6	15	8
25.6	15	14
25.6	15	12
24.9	12	10	14.3333	4.0415	172
24.9	12	15
24.9	12	18
23.2	10	9	10	2.6458	100
23.2	10	8
23.2	10	13
23.7	17	12	12	1.633	204
23.7	17	14
23.7	17	12
23.7	17	10
27	23	12	12.25	1.2583	281.75
27	23	12
27	23	14
27	23	11
25.3	17	7	10.5	2.5166	178.5
25.3	17	11
25.3	17	13
25.3	17	11
24.8	20	12	15	4.2426	300
24.8	20	20
24.8	20	11
24.8	20	17
26.4	20	12	10	4.2426	200
26.4	20	6
26.4	20	15
26.4	20	7
28.7	18	8	14	5.831	252
28.7	18	13
28.7	18	22
28.7	18	13
23.7	16	12	16.5	3.873	264
23.7	16	21
23.7	16	18
23.7	16	15
23.1	17	11	12.75	2.7538	216.75
23.1	17	10
23.1	17	14
23.1	17	16
24.5	12	10	9.3333	3.0551	112
24.5	12	6
24.5	12	12
24.8	11	15	15.3333	0.5774	168.667
24.8	11	15
24.8	11	16
23.7	11	15	15.6667	4.0415	172.333
23.7	11	20
23.7	11	12
27.1	17	5	8.75	3.8622	148.75
27.1	17	14
27.1	17	7
27.1	17	9
24.4	18	15	15.5	1.7321	279
24.4	18	18
24.4	18	15
24.4	18	14
22.3	12	7	10	3.1623	120
22.3	12	11
22.3	12	14
22.3	12	8
26.5	18	13	17.2	9.4181	309.6
26.5	18	4
26.5	18	29
26.5	18	18
26.5	18	22
28.7	20	17	18.2	2.6833	364
28.7	20	22
28.7	20	16
28.7	20	20
28.7	20	16

## Sheet: Female SL and embr per capsule
Female SL (mm)	Mean Embr/caps	SD
23.7	11.6	4.3932
18	7.75	2.63
23.5	15.8	5.4037
25.2	17.1667	5.0365
25.5	15.8	5.8907
31.2	16.3333	5.465
27.1	22.6	7.6026
29.8	22	1.4142
31.7	31.5	3.1091
26.3	18	8.7178
25.9	14.6667	3.0111
25.2	13	5.831
33.8	28.1429	6.8903
22	12.4	3.6469
34	28.75	7.8899
27.3	16.2	3.8987
24	14.2	5.02
35.1	28.3333	2.5166
25.6	13.6	1.5166
26.7	10.8333	5.1543
26.5	25.5	4.3243
23.6	11.5	5.2599
23.6	18.3333	4.3205
26	22.8	2.3875
24.3	11.25	1.2583
23.3	20	8.165
29.3	19	3.1623
24	8.75	0
32.4	19	4.5826
27	13	6.4807
22.4	10	5
30.1	21.75	7.6757
30	16.4	4.5056
25.2	14.2	1.7889
30.4	21.4286	4.4668
29	6.3333	2.0817
21.6	7.5	4.0415
26	23.4	8.7063
20.9	10.25	4.113
31.1	28.8	2.8636
29.6	9	2.2804
28.9	3.8	1.9235
27.1	14.75	5.5
22.8	13.6667	9.7297
25	9.5	2.0817
21.5	4.6	2.0736
25	10	1.4142
27.2	15.5	5.01
23.5	15.2	7.4632
21.1	2.6	1.5166
24.9	16.4	4.0373
23.7	5.5	1.7321
24.1	4.25	1.2583
30.6	3	1.4142
24	15	5.8737
24.3	12.2	9.5237
23	16	8.8318
30	2.8	1.3038
26	5	4.0497
26	12.6	4.5607
25.4	18	5.244
25.2	18.6	6.8044
29.5	5.6667	1.5275
23.3	8.6	5.1284
27	12.5	5.3229
21.3	6.25	2.7538
22.6	12.4	6.8044
25	9	2.2361
26.5	9	4.2426
23.2	12.6667	1.1547
25.5	2.8
21.2	1.5	0.7071
26	7.5	1
18.3	9	2
28	16	4.3589
31.7	11	4.062
29.4	11	3.4641
24.3	13	3.3665
26.4	5	1.4142
23.7	13.25	4.5735
28	4.3333	1.1547
23.2	12	5.3541
26.7	12.25	4.4253
24.7	4.25	1.5
24.9	15	3.8297
25.8	17	8.5245
24.5	16	0.8165
25.8	17	7.3485
24.2	8.6667	8.3267
25.6	13.25	4.5735
24.9	14.3333	4.0415
23.2	10	2.6458
23.7	12	1.633
27	12.25	1.2583
25.3	10.5	2.5166
24.8	15	4.2426
26.4	10	4.2426
28.7	14	5.831
23.7	16.5	3.873
23.1	12.75	2.7538
24.5	9.3333	3.0551
24.8	15.3333	0.5774
23.7	15.6667	4.0415
27.1	8.75	3.8622
24.4	15.5	1.7321
22.3	10	3.1623
26.5	17.2	9.4181
28.7	18.2	2.6833

## Sheet: Female SL and heigth-width caps
Femal SL (mm)	Capsul heigth (um)	SD	Capsul width (um)	SD
19.6	3729.83	483.142	4780.67	157.904
20	3056.75	170.736	3460.5	381.888
26	3985.83	293.444	4216.67	470.181
20.7	2922.2	312.468	3060.6	199.31
25	3506.6	443.896	4045	221.54
27.9	3441.5	276.249	4287.5	290.205
22.9	3095.25	334.898	3172	309.921
20.6	2999.25	332.37	3633.25	115.5
21	2929	130.131	3178.4	230.067
26.8	3856	161.744	3869.17	489.294
27.2	3629.25	265.559	4048.25	480.161
25	3490.2	313.559	4128.6	419.161
23	3178.4	128.167	3491.2	294.387
25	3447.4	193.822	4471.6	304.728
22.3	3193.8	377.707	3340.8	224.149
28	3818.17	328.952	4128.67	418.145
28.6	3661.2	145.658	4736.4	101.7
22.3	3447.5	74.6793	4596.25	336.69
25	3412	282.879	3692.4	527.043
29.9	3778	201.898	4401.33	450.697
20.5	2901.75	172.616	3700	149.359
29.5	3754.8	168.731	4378	266.333
18	2862.75	97.6844	3427.75	269.912
26	3287.8	341.368	3676.8	664.264
23.5	3381.2	237.868	3739.2	280.887
33.1	4544.33	254.278	4855.83	336.783
27.6	3466.75	265.982	4654.75	649.701
27.8	3330.25	257.387	4615.75	223.545
32.7	4565.2	261.665	4861.2	421.517
25.2	3622.5	302.558	4141.83	478.635
25.5	3622.5	509.8	4141.83	804.913
24.6	3412	417.333	4004	589.622
30.5	4038.33	193.24	4916.5	570.805
32.4	3902.2	462.855	4191.2	783.841
26.6	4494.83	367.904	4193.83	253.294
22.2	3330.25	249.384	3895.25	342.585
32	4191	512.197	5001.8	622.248
33.4	4310.67	386.975	4895	114.813
29.4	4427.33	180.206	5193.5	499.35
31.2		12804.7	5518.17	631.867
27.2	3770.6	294.51	4471.6	428.909
22.3	3178.6	288.314	3380.8	425.33
29.2	4424.8	298.561	4954.8	425.11
25	3369.25	394.145	3992.25	662.069
23	3739	78	4362.33	233.5
27.1	3894.83	274.326	4648	317.846
22.7	2960.4	233.5	3552.4	421.757
23.9	2929.2	304.703	3536.8	323.995
29.8	4193.67	401.634	4932.5	283.962
25.7	3622.5	224.265	4050.83	246.405
31.7	4019.6	237.425	4097.8	629.316
26.3	4128.6	258.169	4861	210.319
25.9	3843.17	212.82	4193.83	222.682
30.5	3848.4	284.158	4440.4	264.069
25.2	3427.6	220.176	3864	299.773
33.8	5030.14	304.518	5186.14	294.403
26	3752.17	166.388	4336.5	343.646
22	3443.4	229.745	3770.4	231.099
34	4237.6	261.398	4892.4	194.218
27.5	4271.67	415.61	4842.67	317.051
24	3739.2	415.61	4113	375.158
29.2	3947	254.747	4323.33	336.791
26.8	3973	156	4401.25	205.928
34.2	3988.8	303.702	5032.4	475.892
31.1	3396.8	104.648	4035.4	201.898
29.4	3785.8	118.293	4534	394.959
28.7	3797.75	455.985	4537.75	498.506
27	3804	373.219	4622.17	263.872
33	3864	278.74	4440.2	426.813
20.9	2804.67	510.947	3557.33	629.93
27.3	3973	174.413	4393.4	284.021
25	3609.17	259.099	4076.83	573.897
22.3	2473.5	418.695	3194.25	623.5
24	4492.33	201.376	3817.2	301.77
35.1	4492.33	179.556	5167.33	429.015
25.6	3754.8	229.626	4191.2	127.833
29.2	3817.14	273.737	4162	510.696
26.7	3830.17	258.053	4401.5	239.926
30	4102.83	223.963	4817	276.506
26.5	3921.17	244.668	4310.5	239.535
23.6	3563.75	313.953	3875.5	172.954
23.6	3726.5	339.214	4232.5	310.245
27.2	3869	145.228	4738.83	407.348
26	3661.2	226.978	4347	127.65
20.8	3012.33	324.18	3661.33	205.802
24.3	3233	45.0333	3895	277.604
31.7	3921	180.133	4492	119.147
29.6	3908	124.962	4856	336.998
26.5	3064.17	188.568	3505.33	472.743
22	2664.2	322.97	2695.6	372.005
23.1	2921.5	520.969	3297.83	639.76
28.7	3947	90.0666	4466.33	195.832
28.7	2912.25	322.801	4025	147.652
29.3	3856	78	4732.5	74.6793
24	3233	135.1	3544.75	195.832
32.6	4245.5	275.065	5141.5	440.527
32.6	3719.75	172.541	4382	477.61
32.4	4051	206.369	4518	156
23.4	3687.33	392.062	4024.67	429.106
20	2999.5	385.373	3700	55.1543
26	3447.25	116.612	3817.25	682.012
27	3926.4	284.089	4424.8	288.26
27.6	3895	168.499	4635.25	345.57
34.2	4012	362.283	4830	664.127
25	3641.75	350.574	4830	320.388
31.4	3894.8	316.407	4471.6	391.846
28.2	3836.5	74.6793	4304	320.368
29.4	4070.5	133.21	4537.5	338.712
22.4	3055.67	336.595	4277.67	254.551
30.1	4166.5	353.396	5062.5	519.985
30	3816.6	190.059	4150.2	136.809
23	3139	254.661	4444.33	173.339
25.6	4000	83	4116.8	608.347
33	4041.75	107.54	5229	257.885
24.8	3616.8	111.878	4466.6	254.395
29.3	4041.5	661.48	4458.25	369.321
20.1	3104.25	219.237	3645.75	125.056
24	3958.5	240.755	4458.25	421.977
31.4	4222.33	47.9201	4777.67	47.9201
25.4	3616.8	209.205	4266.6	313.763
30.4	4749.86	158.686	5166.71	215.209
29	4111.33	488.412	4361	502.346
29	4395.75	321.815	4812.75	266.719
21.6	2812.5	519.985	3208.25	483.63
19.9	2770.75	381.202	3187.75	515.321
26	3633.2	397.827	4583.2	276.561
30.5	3958.5	58.6899	4667	0
20.9	2877.5	224.521	3833.25	263.418
26	3986.17	395.928	4347.17	370.35
27.1	4055.33	235.467	4167	0
26.1	4208.17	215.845	4555.5	473.173
25.5	4187.5	184.98	3770.75	463.661
23.9	3766.8	91.3329	4183.4	215.632
31.1	4883.2	384.567	5066.8	199.039
22.8	3583.2	381.99	3749.8	256.634
20.6	2777.67	95.8401	3611.33	173.339
18.7	2889	458.642	3277.67	336.43
28.7	3966.4	280.139	4666.6	300.578
29.6	4236.33	97.4016	4264	556.306
25	2958.25	258.969	4958.25	632.902
25	3458.33	215.806	3805.5	323.631
27.1	3458	144.338	4437.5	196.58
21.4	2979.25	266.875	3812.5	158.041
24	3666.5	96.4175	4145.75	142.238
28.9	4300.2	254.001	4716.6	254.395
29	4516.8	319.518	4600	272.616
27.1	3333.25	68.1781	4312.75	335.865
28.7	4250.17	210.687	4472.17	586.31
25.2	3866.8	111.878	4000	403.905
20.3	2944.33	336.595	4111.33	96.4175
27.6	3895	229.626	4380.5	182.626
25.6	3836.75	241.007	4323.25	195.832
22.8	3466.83	137.049	3933.83	417.174
25	3641.75	232.496	3602.75	183.848
24.3	3875.25	338.769	4342.75	160.357
21.5	3311	162.37	3739	156
25	3583.5	246.131	4420.5	74.6793
27.2	4284.6	213.064	4362.4	213.064
32.3	4284.67	692.154	5089.67	456.469
22	3323.67	237.749	3791.33	384.19
22.1	3443.2	201.454	4082	324.091
23.5	3583.4	226.979	3879.4	209.296
21.1	3957.4	168.499	4159.8	224.763
21.5	3258.6	286.06	3396.6	573.977
24.9	3567.8	254.717	3957.4	223.358
23.7	3525	204.566	3836.5	133.21
24.1	3437.5	104.771	3812.25	208.3
23.5	3116.8	232.684	3349.8	379.1
30.6	3812.5	142.189	4374.75	220.542
28.7	3166.5	280.41	4354.25	275.496
24.2	3520.75	171.917	4000	288.675
26.6	2916.75	353.632	3437.5	104.771
27.9	3958.25	350.093	4771	392.765
24	3516.6	215.516	4283.2	462.613
24.3	3433.2	199.039	3900	596.297
23	3750	296.804	4271	487.781
25.8	3541.75	258.969	4166.75	670.061
32	2889	209.409	3499.67	288.675
29	4216.8	314.859	4472.8	356.643
25.2	3333.5	118.087	3916.5	118.087
23.3	3483.4	259.706	4333.2	117.734
30	4483.2	272.325	4549.8	346.426
26	3528	496.256	3930.67	326.953
21.2	3555.33	209.872	3527.67	385.093
29.2	3521	437.613	4270.75	639.777
30.1	3916.5	152.084	4812.5	79.902
20.6	2875	336.678	3416.75	117.851
26	3750	0	3683.4	480.159
25.4	3566.6	160.46	4093.8	291.707
25.2	3616.8	217.569	4133.4	95.1173
29.5	4083.33	300.37	4166.67	83.5005
23.3	3733.4	215.806	4200	162.618
27	3437.25	410.454	4833.5	522.618
21.3	2896	239.647	3291.75	343.471
22.6	3283.2	447.148	3866.6	585.275
25	3666.6	250.333	3503.2	192.058
26.5	3833.25	117.851	3937.25	171.675
18.2	2562.5	125	2959.5	221.115
23.2	3472	240.755	3750	250
25.5	3216.6	172.908	3849.8	207.753
26	3771	356.273	4416.75	245.251
21	2850	330.173	3250	242.928
21.4	2800.2	182.734	3400.2	245.645
18.4	2583.5	118.087	2667	353.553
18.3	2639	535.689	2750.33	144.338
28	3916.5	677.167	4638.67	263.418
31.7	4500.2	372.641	5200.2	240.336
29.4	3604	229.502	4604.25	249.128
24.3	3291.5	83	3812.5	184.529
26.4	2708.5	58.6899	3583.5	118.087
31.9	4104.25	275.496	5125.25	83.5
22.8	2792	530.33	3243.5	461.741
23.3	3271	239.299	3666.75	135.947
23.7	3020.75	248.626	3708.5	83
21	2645.75	185.018	3020.75	79.4664
23.7	2958.5	220.353	3791.75	159.368
28	3354.25	142.238	4354	157.601
29	3854.25	321.815	4396	387.304
23.7	2639	48.4974	3083.33	362.936
23.2	3125	173.259	3562.5	506.509
28.4	3805.67	336.966	4222	427.449
26.7	3338.75	386.156	4036.75	438.872
29.2	3467	55.1543	4129	0
29	3635.67	224.589	4492.33	584.923
23.5	3330.5	205.137	4323.5	265.933
21.2	2830.33	89.4893	3557.33	195.766
19.2	2960	0	3350	220.617
31.7	3879.4	169.1	4346.8	254.717
24.7	3272	110.309	3739	211.225
24.9	3641.75	97.6844	4050.75	269.719
26.6	3875.5	160.801	4323.5	265.933
25.8	3298	45.0333	3921	351.721
28.6	3427.5	632.69	3700.25	873.155
25.8	3369.5	117	3856.25	287.948
27.8	4362.5	246.131	4362.25	480.338
24.5	3642	433.192	4187.25	383.615
25.8	3856	510.667	4322	833.911
26.4	3486.25	533.33	4012	548.992
24.2	3064.33	351.241	3661.33	311.5
28.1	3116	0	4168	165.463
25.6	3466.5	327.292	3914.75	293.98
24.9	3947	162.37	4051	206.369
23.2	2493	234	2986.33	456.669
23.7	3369.5	117	4128.75	201.008
27	4265	356.184	4460	356.184
25.3	3155	135.1	4031.5	39
24.8	3778.25	356.385	4148.25	356.385
26.4	3311	100.698	3505.5	168.037
28.7	4070.25	300.756	4499	460.369
21.2	3350	142.408	3836.5	147.652
23.7	3369.5	117	4148.25	223.603
23.1	3330.25	326.736	3505.5	386.922
24.5	3453.67	161.97	3687.33	195.832
24.8	3739.33	205.802	3999	119.147
23.7	3479.67	89.4893	4336.67	161.81
27.1	3797.5	133.21	4109.5	117
24.4	3641.5	39	4070.5	98.1478
27.4	2999.25	185.187	4206.75	436.138
34.6	4635	196.296	5180	45.0333
22.3	3116	90.0666	3719.5	117
29.9	3778	185.677	4206.5	626.703
26.5	3443.2	336.86	4019.8	614.992
25	3388.75	206.054	4031.5	172.954
28.5	3914.75	293.98	4459.75	223.545
28.7	3801.6	201.531	4440.6	393.336
24	3233	45.0333	4226.25	172.541

## Sheet: Brooding %
Month #	Shell Length (mm)	Capsule Number
2003-06-01	23.7	19
2003-06-01	20	16
2003-06-01	26	21
2003-06-01	20.7	18
2003-06-01	20	16
2003-06-01	25	17
2003-06-01	22.9	15
2003-06-01	20.6	11
2003-06-01	21	20
2003-06-01	26.8	24
2003-06-01	27.2	4
2003-06-01	25	18
2003-06-01	23	17
2003-06-01	25	19
2003-06-01	28	22
2003-06-01	28.6	21
2003-06-01	22.3	14
2003-06-01	25	20
2003-06-01	29.9	26
2003-06-01	20.5	16
2003-06-01	29.5	20
2003-06-01	18	14
2003-06-01	26	19
2003-06-01	23.5	20
2003-06-01	33.1	26
2003-06-01	27.6	18
2003-06-01	32.7	20
2003-06-01	25.2	22
2003-06-01	25.5	21
2003-06-01	24.6	18
2003-06-01	30.5	22
2003-06-01	32.4	25
2003-06-01	26.6	18
2003-06-01	22.2	16
2003-06-01	32	20
2003-06-01	20.5	8
2003-06-01	33.4	23
2003-06-01	29.4	24
2003-06-01	31.2	23
2003-06-01	27.2	21
2003-06-01	22.3	20
2003-06-01	29.2	21
2003-06-01	25	17
2003-06-01	23	11
2003-06-01	27.1	23
2003-06-01	22.7	19
2003-06-01	23.9	17
2003-06-01	29.8	22
2003-06-01	25.7	23
2003-06-01	31.7	20
2003-06-01	26.3	21
2003-06-01	25.9	23
2003-06-01	25.2	21
2003-06-01	33.8	27
2003-06-01	26	23
2003-06-01	22	20
2003-06-01	34	21
2003-06-01	27.5	24
2003-06-01	24	21
2003-06-01	29.4	20
2003-06-01	27	25
2003-06-01	33	22
2003-06-01	27.3	21
2003-06-01	25	22
2003-06-01	24	21
2003-06-01	25.6	20
2003-06-01	29.2	18
2003-06-01	26.7	22
2003-06-01	30	21
2003-06-01	26.5	26
2003-06-01	23.6	15
2003-06-01	23.6	22
2003-06-01	27.2	22
2003-06-01	26	18
2003-06-01	20.8	11
2003-06-01	24.3	17
2003-06-01	23.1	22
2003-07-01	22.4	15
2003-07-01	31.1	23
2003-07-01	25	19
2003-07-01	29.2	21
2003-07-01	21.4	21
2003-07-01	30.3	19
2003-07-01	23.3	17
2003-07-01	23	16
2003-07-01	22.1	17
2003-07-01	29.4	17
2003-07-01	25.8	16
2003-07-01	28.8	17
2003-07-01	28.1	12
2003-07-01	24.4	20
2003-07-01	27.5	25
2003-07-01	29.7	20
2003-07-01	26.4	18
2003-07-01	21.6	23
2003-07-01	30.8	23
2003-07-01	20	14
2003-07-01	30.5	22
2003-07-01	30.1	25
2003-07-01	22.6	12
2003-07-01	26	20
2003-07-01	32	24
2003-07-01	27.2	22
2003-07-01	32.8	25
2003-07-01	29.8	22
2003-07-01	24.9	15
2003-07-01	32.5	28
2003-07-01	30.3	19
2003-07-01	23.9	20
2003-07-01	30.6	24
2003-07-01	30.6	27
2003-07-01	27.6	22
2003-07-01	25	15
2003-07-01	25.7	23
2003-07-01	27.7	22
2003-07-01	26.6	20
2003-07-01	23.8	26
2003-07-01	30.1	27
2003-07-01	28	15
2003-07-01	25.6	22
2003-07-01	36.1	22
2003-07-01	26.2	21
2003-07-01	23	22
2003-07-01	27	19
2003-07-01	28.6	17
2003-07-01	31	19
2003-07-01	24	21
2003-07-01	27.4	22
2003-07-01	28.1	16
2003-07-01	22.8	15
2003-07-01	23	13
2003-07-01	31	22
2003-07-01	32	21
2003-07-01	23	18
2003-07-01	27	17
2003-07-01	38	15
2003-07-01	29	20
2003-07-01	37	12
aug-03	22.6	18
aug-04	32.8	18
aug-05	24.2	18
aug-06	32.8	27
aug-07	30.7	22
aug-08	28.1	20
aug-09	27.4	18
aug-10	25.7	15
aug-11	25.7	18
aug-12	21.8	12
aug-13	24.9	20
aug-14	23.3	16
aug-15	21.3	12
aug-16	21.1	23
aug-17	22.8	15
aug-18	22	13
aug-19	22.1	14
aug-20	22.1	14
aug-21	26	20
aug-22	26.6	26
aug-23	22.9	16
aug-24	22.3	15
aug-25	31.4	17
aug-26	28.4	21
aug-27	24.7	20
aug-28	23.4	18
aug-29	26.8	14
aug-30	28.5	21
aug-31	26.9	13
aug-32	31	24
aug-33	26.2	21
aug-34	21.1	13
aug-35	22.1	15
aug-36	26.8	13
aug-37	23	17
aug-38	31.1	9
aug-39	22.9	23
aug-40	21.3	21
aug-41	21.4	13
aug-42	20.5	12
aug-43	22.3	23
aug-44	21.5	18
aug-45	21.1	20
aug-46	32.1	22
aug-47	23.6	16
aug-48	27.9	22
aug-49	25.3	28
aug-50	25.5	24
aug-51	32.8	22
aug-52	23.4	15
aug-53	23.6	19
aug-54	36	26
aug-55	21.4	14
aug-56	28	19
aug-57	31.8	24
aug-58	37.1	22
aug-59	23.1	16
aug-60	24.2	17
aug-61	29.4	16
aug-62	21.9	17
aug-63	24.1	20
aug-64	22.88	17
aug-65	21.8	18
aug-66	22.5	21
aug-67	31.1	17
aug-68	28.6	22
aug-69	29.1	23
aug-70	22.8	12
aug-71	21	15
aug-72	29	20
aug-73	27	21
aug-74	29	22
aug-75	30.7	22
aug-76	30.3	22
aug-77	30	22
aug-78	21	12
aug-79	30	18
aug-80	34.2	21
aug-81	20	22
aug-82	35.7	26
aug-83	33	18
aug-84	21	11
aug-85	30	21
aug-86	21.4	12
aug-87	21.4	12
aug-88	30	21
aug-89	35.4	9
aug-90	25	17
aug-91	25.7	19
aug-92	25.6	22
aug-93	29.6	19
aug-94	22	16
aug-95	30	14
aug-96	30.6	12
aug-97	28.6	22
aug-98	33.7	21
aug-99	35.2	24
aug-100	30.5	22
aug-101	27.5	18
aug-102	28.4	17
aug-103	25.3	26
aug-104	19.5	18
aug-105	25	31
2003-09-01	25.1	19
2003-09-01	28.7	8
2003-09-01	23.3	16
2003-09-01	29.3	17
2003-09-01	24	21
2003-09-01	25.5	18
2003-09-01	32.4	19
2003-09-01	27.4	18
2003-09-01	31.7	26
2003-09-01	20	5
2003-09-01	26	25
2003-09-01	30	10
2003-09-01	27	25
2003-09-01	22.4	12
2003-09-01	24.4	17
2003-09-01	36.9	19
2003-09-01	30.1	17
2003-09-01	30.1	17
2003-09-01	30	21
2003-09-01	24.2	18
2003-09-01	19.3	18
2003-09-01	22	11
2003-09-01	29.4	24
2003-09-01	22.6	17
2003-09-01	30	13
2003-09-01	32.5	19
2003-09-01	25.2	21
2003-09-01	30.4	26
2003-09-01	28.8	26
2003-09-01	28	20
2003-09-01	29	17
2003-09-01	31	18
2003-09-01	21.6	13
2003-09-01	26	19
2003-09-01	20.9	14
2003-09-01	27.4	17
2003-09-01	31.1	21
2003-09-01	29.6	21
2003-09-01	30	14
2003-09-01	23.7	17
2003-09-01	24.8	15
2003-09-01	28.6	17
2003-09-01	28.9	18
2003-09-01	27.1	15
2003-09-01	24.1	18
2003-10-01	25.5	20
2003-10-01	25.5	20
2003-10-01	31.6	17
2003-10-01	25	21
2003-10-01	27.5	22
2003-10-01	28.3	16
2003-10-01	26	18
2003-10-01	22.2	7
2003-10-01	31.4	16
2003-10-01	21.1	13
2003-10-01	28.7	22
2003-10-01	22.3	19
2003-10-01	23.9	17
2003-10-01	26.4	16
2003-10-01	24.6	17
2003-10-01	29.9	19
2003-10-01	28	10
2003-10-01	24	21
2003-10-01	28.8	26
2003-10-01	25.1	20
2003-10-01	24.1	14
2003-10-01	21.1	15
2003-10-01	20.3	13
2003-10-01	28.7	23
2003-10-01	23	19
2003-10-01	25.3	17
2003-10-01	28.8	15
2003-10-01	30.9	14
2003-10-01	28.3	20
2003-10-01	29	14
2003-10-01	22	18
2003-10-01	26.4	19
2003-10-01	30	11
2003-10-01	25.1	17
2003-10-01	28.7	17
2003-10-01	29.8	12
2003-10-01	34.3	10
2003-10-01	26.5	22
2003-10-01	29.7	18
2003-10-01	26.7	14
2003-10-01	26	20
2003-10-01	29	21
2003-10-01	24.4	17
2003-10-01	19	7
2003-10-01	27.2	20
2003-10-01	20.6	13
2003-10-01	24	19
2003-10-01	30.7	19
2003-10-01	18.4	13
2003-10-01	24.5	22
2003-10-01	25.7	13
2003-10-01	34	27
2003-10-01	21	19
2003-10-01	22.1	14
2003-10-01	30.3	24
2003-10-01	31.1	23
2003-10-01	27.9	21
2003-10-01	20.5	15
2003-10-01	21.4	18
2003-10-01	27.3	25
2003-10-01	32.3	8
2003-10-01	28.8	12
2003-10-01	26	24
2003-10-01	30.2	35
2003-10-01	30.2	8
2003-10-01	29.9	13
2003-10-01	32.5	12
2003-10-01	26.2	11
2003-10-01	25.1	23
2003-10-01	22.3	12
2003-10-01	30.6	22
2003-10-01	26.7	23
2003-10-01	28.9	10
2003-10-01	27.5	12
2003-10-01	30.4	25
2003-10-01	24.1	14
2003-10-01	24.6	21
2003-10-01	32	19
2003-10-01	28	17
2003-10-01	31.4	18
2003-10-01	20.7	16
2003-10-01	30	28
2003-10-01	18.5	16
2003-10-01	27.3	21
2003-10-01	22.6	16
2003-10-01	31.7	25
2003-10-01	25.6	21
2003-10-01	32.2	25
2003-10-01	24	21
2003-10-01	33	26
2003-10-01	28.6	20
2003-10-01	31.5	19
2003-10-01	24	18
2003-10-01	31	18
2003-10-01	28	7
2003-11-01	18	4
2003-11-01	27	23
2003-11-01	26.5	19
2003-11-01	30.4	28
2003-11-01	26.6	19
2003-11-01	23.4	11
2003-11-01	21.4	12
2003-11-01	24.4	20
2003-11-01	25	26
2003-11-01	20.6	17
2003-11-01	22	11
2003-11-01	23.4	26
2003-11-01	20.1	11
2003-11-01	21.6	22
2003-11-01	29.1	27
2003-11-01	23.2	15
2003-11-01	24.3	26
2003-11-01	26.6	21
2003-11-01	22.8	18
2003-11-01	28	20
2003-11-01	33.5	8
2003-11-01	30	19
2003-11-01	30.3	20
2003-11-01	28	24
2003-11-01	22	21
2003-11-01	23	24
2003-11-01	18.6	22
2003-11-01	23.1	23
2003-11-01	31.6	17
2003-11-01	30	22
2003-11-01	27.5	18
2003-11-01	28.2	16
2003-11-01	26	23
2003-11-01	27.5	23
2003-11-01	23.8	22
2003-11-01	31.8	18
2003-11-01	24	17
2003-11-01	24	17
2003-11-01	32.3	21
2003-11-01	23.8	14
2003-11-01	31	18
2003-11-01	29.6	20
2003-11-01	34.4	19
2003-11-01	31	10
2003-11-01	24.4	14
2003-11-01	22.7	15
2003-11-01	31	13
2003-11-01	24.3	14
2003-11-01	20.3	21
2003-11-01	23	16
2003-11-01	25	25
2003-11-01	22.8	19
2003-11-01	21.4	23
2003-11-01	25.7	20
2003-11-01	23	17
2003-11-01	30.5	14
2003-11-01	22	18
2003-11-01	32.4	18
2003-11-01	30	21
2003-11-01	27	25
2003-11-01	29.3	12
2003-11-01	25.4	21
2003-11-01	20.1	28
2003-11-01	26	24
2003-11-01	19.4	11
2003-11-01	21	15
dec-03	27.6	18
dec-03	25.6	25
dec-03	22.8	25
dec-03	23.3	17
dec-03	29	24
dec-03	25	27
dec-03	24.3	24
dec-03	21.5	22
dec-03	26.4	29
dec-03	27	21
dec-03	25	26
dec-03	24.9	20
dec-03	25	20
dec-03	27.2	29
dec-03	20.3	12
dec-03	32.3	13
dec-03	22	23
dec-03	22.1	24
dec-03	23.5	24
dec-03	31	23
dec-03	21.1	20
dec-03	21.5	16
dec-03	24.9	23
dec-03	23.7	17
dec-03	24.1	20
dec-03	30.6	18
dec-03	21.7	20
dec-03	28.7	14
dec-03	30.1	19
dec-03	21.7	7
dec-03	24	23
dec-03	24.3	19
dec-03	23	17
dec-03	31.4	13
dec-03	24.4	18
dec-03	23.8	14
dec-03	24.7	9
dec-03	21.8	12
dec-03	30	26
dec-03	21.3	14
dec-03	26	28
dec-03	30.4	17
dec-03	23	13
dec-03	21.2	12
dec-03	21.8	5
dec-03	30.1	18
dec-03	22.6	15
dec-03	26	22
dec-03	25.4	19
dec-03	25.2	22
dec-03	29.5	20
dec-03	26.3	25
dec-03	23.3	24
dec-03	27	23
dec-03	21.3	16
dec-03	22.6	22
dec-03	32.1	13
dec-03	18.7	7
dec-03	25.1	16
dec-03	25	27
dec-03	26.5	19
dec-03	23.2	19
dec-03	25.5	19
dec-03	21.2	21
dec-03	26	18
dec-03	24.7	6
dec-03	18.3	12
dec-03	28	23
dec-03	31.7	26
dec-03	29.4	17
jan-04	24.5	6
jan-04	26.3	14
jan-04	25.9	16
jan-04	22	13
jan-04	32.4	7
jan-04	28.1	13
jan-04	32.4	17
jan-04	31.4	19
jan-04	26	21
jan-04	23.4	14
jan-04	20.6	12
jan-04	33.4	13
jan-04	22.7	11
jan-04	26.2	18
jan-04	22.7	13
jan-04	22	14
jan-04	25	16
jan-04	25.4	16
jan-04	24.2	6
jan-04	28.9	17
jan-04	24.7	13
jan-04	23.4	9
jan-04	32.8	11
jan-04	22.5	16
jan-04	30.6	11
jan-04	27.3	15
jan-04	30.4	17
jan-04	28	16
jan-04	23.1	16
jan-04	19.6	11
jan-04	26.4	17
jan-04	28.9	20
jan-04	27.7	15
jan-04	28.5	23
jan-04	29	19
jan-04	29	14
jan-04	33	16
jan-04	23.4	10
jan-04	28	11
jan-04	22	14
jan-04	33.3	9
jan-04	21.2	9
jan-04	27.1	22
jan-04	22.4	15
jan-04	32.6	21
jan-04	24.1	19
jan-04	30.8	16
jan-04	25.7	24
jan-04	29.2	20
jan-04	23.3	9
jan-04	24.8	19
jan-04	27.6	14
2004-02-01	29.6	12
2004-02-01	19	4
2004-02-01	26	18
2004-02-01	24.3	8
2004-02-01	27.6	20
2004-02-01	27.6	10
2004-02-01	28.7	13
2004-02-01	22	11
2004-02-01	28.8	13
2004-02-01	27	14
2004-02-01	25	18
2004-02-01	23.3	12
2004-02-01	26	23
2004-02-01	33.7	14
2004-02-01	25.4	15
2004-02-01	25.7	17
2004-02-01	28.5	10
2004-02-01	26	21
2004-02-01	28.5	20
2004-02-01	28	13
2004-02-01	23	14
2004-02-01	28	25
2004-02-01	30.3	14
2004-02-01	24	13
2004-02-01	23.7	19
2004-02-01	27.5	20
2004-02-01	22.9	15
2004-02-01	26.1	12
2004-02-01	25.4	14
2004-02-01	26.4	24
2004-02-01	31	12
2004-02-01	23.1	7
2004-02-01	30.6	18
2004-02-01	29.2	23
2004-02-01	28	18
2004-02-01	28.2	16
2004-02-01	26.5	17
2004-02-01	24	10
2004-02-01	29.3	14
2004-02-01	24.5	19
2004-02-01	26.9	20
2004-02-01	23.8	15
2004-02-01	22.7	11
2004-02-01	31.1	25
2004-02-01	35.2	14
2004-02-01	22.7	6
2004-02-01	25.2	16
2004-02-01	26	18
2004-02-01	25.6	22
2004-02-01	22.4	17
2004-02-01	30.7	15
2004-02-01	34.1	15
2004-02-01	23.7	14
2004-02-01	26.7	14
2004-02-01	26.6	18
2004-02-01	26	10
2004-02-01	26.6	5
2004-02-01	21.3	7
2004-02-01	31.7	16
2004-03-01	29.1	13
2004-03-01	24.3	15
2004-03-01	23.6	15
2004-03-01	30.5	13
2004-03-01	27.3	13
2004-03-01	26.4	4
2004-03-01	29	16
2004-03-01	23.3	13
2004-03-01	28.1	19
2004-03-01	23.3	18
2004-03-01	23.3	18
2004-03-01	23.3	18
2004-03-01	23.3	18
2004-03-01	23.7	14
2004-03-01	28	16
2004-03-01	23.7	13
2004-03-01	31	18
2004-03-01	32.8	17
2004-03-01	23.2	16
2004-03-01	22.6	15
2004-03-01	26.7	17
2004-03-01	30.5	21
2004-03-01	25.4	20
2004-03-01	28	16
2004-03-01	28	16
2004-03-01	28.4	20
2004-03-01	28.6	23
2004-03-01	30.6	20
2004-03-01	23.2	7
2004-03-01	25	17
2004-03-01	24.7	15
2004-03-01	24.9	17
2004-03-01	26.6	19
2004-03-01	24.5	11
2004-03-01	29.2	19
2004-03-01	28.9	21
2004-03-01	29.8	15
2004-03-01	28.6	15
2004-03-01	28.8	18
2004-03-01	25.8	17
2004-03-01	25.7	21
2004-03-01	24.5	21
2004-03-01	19.1	5
2004-03-01	24	20
2004-03-01	27.8	20
2004-03-01	25.8	18
2004-03-01	24.2	13
2004-03-01	32.2	17
2004-03-01	26	14
2004-03-01	25.6	15
2004-03-01	24.9	12
2004-03-01	24.6	19
2004-03-01	23.2	10
2004-03-01	23.7	17
2004-03-01	27	23
2004-03-01	25.3	17
2004-03-01	23.7	10
2004-03-01	24.8	20
2004-03-01	26.4	20
2004-03-01	28.7	18
2004-03-01	23.7	16
2004-03-01	26	17
2004-03-01	23.1	17
2004-03-01	24.5	12
2004-03-01	28.6	10
2004-03-01	24.8	11
2004-03-01	23.7	11
2004-03-01	27.1	17
2004-03-01	24.7	19
2004-03-01	24.4	18
2004-03-01	23.4	14
2004-03-01	26.1	20
2004-03-01	28.1	15
2004-03-01	23.5	12
2004-03-01	26.1	25
2004-03-01	23.4	19
2004-03-01	29.2	14
2004-03-01	29.4	21
2004-03-01	20.6	16
2004-03-01	22.3	12
2004-03-01	29.7	22
2004-03-01	26.5	18
2004-03-01	26.1	21
2004-03-01	28.5	16
2004-03-01	28.5	11
2004-03-01	28.7	20
2004-03-01	25.7	18
2004-03-01	27	18
apr-04	29.3	18
apr-04	26	18
apr-04	28	18
apr-04	29.7	17
apr-04	32.1	20
apr-04	23.4	15
apr-04	31.2	19
apr-04	30.5	18
apr-04	23.7	14
apr-04	23.4	19
apr-04	26.3	18
apr-04	28.4	20
apr-04	27.2	16
apr-04	30.1	22
apr-04	29.4	20
apr-04	28.6	17
apr-04	30.2	18
apr-04	28.7	15

## Sheet: Nurse egg per embryo
Female SL	Total egg/caps	Nurse eggs/capsule	SD	Emb/caps	SD	Nurse eggs/Embr
18	285	212.25	67.8988	8	2.63	35.625
18	217			10		21.7
18	226			9		25.1111
18	121			4		30.25
23.5	277	286.4	43.8953	12	5.4037	23.0833
23.5	265			12		22.0833
23.5	238			14		17
23.5	297			16		18.5625
23.5	355			25		14.2
25.2	334	405.5	90.217	11	5.0365	30.3636
25.2	332			17		19.5294
25.2	476			18		26.4444
25.2	536			24		22.3333
25.2	435			21		20.7143
25.2	320			12		26.6667
25.5	648	419.6	196.583	17	5.8907	38.1176
25.5	333			18		18.5
25.5	581			23		25.2609
25.5	161			7		23
25.5	375			14		26.7857
31.2	717	518	135.19	25	5.465	28.68
31.2	327			15		21.8
31.2	525			17		30.8824
31.2	535			19		28.1579
31.2	417			9		46.3333
31.2	587			13		45.1538
27.1	349	401.833	54.7226	33	7.6026	10.5758
27.1	443			28		15.8214
27.1	337			16		21.0625
27.1	403			20		20.15
27.1	398			16		24.875
29.8	512	586.167	155.459	23	1.4142	22.2609
29.8	749			21		35.6667
31.7	306			27		12
31.7	497			34		16
31.7	442			32		14
31.7	413			33		13
26.3	487	276.833	58.7427	14	8.7178	34.7857
26.3	516			28		18.4286
26.3	363			12		30.25
	285		89.7807	16	4.1312	17.8125
	315			19		16.5789
	277			20		13.85
	288			13		22.1538
	384			20		19.2
	112			10		11.2
25.9	312	384.833	40.573	11	3.0111	28.3636
25.9	408			14		29.1429
25.9	401			12		33.4167
25.9	424			17		24.9412
25.9	399			15		26.6
25.9	365			19		19.2105
25.2	453	337.6	86.7917	21	5.831	22
25.2	362			7		52
25.2	347			11		32
25.2	213			9		24
25.2	313			17		18
33.8	649	674.143	62.611	14	6.8903	46
33.8	688			35		20
33.8	578			26		22
33.8	613			30		20
33.8	725			28		26
33.8	723			32		23
33.8	743			32		23
22	283	313.8	45.494	15	3.6469	19
22	367			17		22
22	354			8		44
22	304			10		30
22	261			12		22
34	488	513.2	32.553	30	7.8899	16
34	523			18		29
34	565			37		15
34	486			30		16
27.3	316	354	26.7675	19	3.8987	16.6316
27.3	353			16		22.0625
27.3	374			10		37.4
27.3	343			20		17.15
27.3	384			16		24
24	391	321.2	56.1356	12	5.02	32.5833
24	331			22		15.0455
24	251			12		20.9167
24	353			16		22.0625
24	280			9		31.1111
26.7	430	473	63.0809	12	5.1543	35.8333
26.7	531			19		27.9474
26.7	540			14		38.5714
26.7	486			6		81
26.7	373			8		46.625
26.7	478			6		79.6667
26.5	308	341.333	96.5602	20	4.3243	15.4
26.5	209			22		9.5
26.5	258			25		10.32
26.5	409			30		13.6333
26.5	436			25		17.44
26.5	428			31		13.8065
23.6	218	252	49.1257	19	5.2599	11.4737
23.6	256			7		36.5714
23.6	214			11		19.4545
23.6	320			9		35.5556
23.6	341	350.833	42.5084	22	4.3205	15.5
23.6	362			21		17.2381
23.6	288			12		24
23.6	418			23		18.1739
23.6	361			16		22.5625
23.6	335			16		20.9375
26	318	404	51.4976	21	2.3875	15.1429
26	438			24		18.25
26	420			23		18.2609
26	398			20		19.9
26	446			26		17.1538
24.3	306	344.75	45.3385	11	1.2583	27.8182
24.3	319			10		31.9
24.3	346			11		31.4545
24.3	408			13		31.3846

## Sheet: SL at hatching
Total offspring/capsule	Total juv / capsule	Total veliger/capsule	SL of hatched juv (mm)	SL of veliger at hatching (mm)
13	12	1	1.2485	0.934
4	4	0	1.332
9	9	0	1.2719
7	6	1	1.3234	0.6857
3	3	0	1.29709
3	3	0	1.4396
8	7	1	1.43763	1.18983
5	5	0	1.3221
11	11	0	1.38995
3	3	0	1.6131
2	2	0	1.73257
15	15	0	1.47581
11	11	0	1.24848
17	17	0	1.30763
4	3	1	1.56613	1.0919
12	12	0	1.33203
11	11	0	1.09909
11	8	3	1.44523	1.20778
20	20	0	1.23887
7	5	2	1.38173	0.6138
9	7	2	1.44308	0.988986
9	8	1	1.67485	0.9227
7	7	0	1.419
4	3	1	1.03515	0.6802
5	5	0	1.46243
4	4	0	1.5457
7	6	1	1.5126	1.1218
10	10	0	1.27915
9	8	1	1.52725	0.751559
8	8	0	1.3753
5	5	0	1.52183
7	7	0	1.38068
5	5	0	1.52647	1.30403
12	12	0	1.37238
11	11	0	1.36555
10	10	0	1.52115
7	6	1	1.43227	1.09137
6	6	0	1.31145	1.1166
6	6	0	1.64206
12	7	5	1.41462	1.23985
6	6	0	1.4716
9	7	2	1.53595
11	7	4	1.26382	1.35571
8	4	4	1.24435	0.938315
9	9	0	1.14046
19	11	8	1.4265	1.10632
18	18	0	1.56573
8	8	0	1.4392
5	5	0	1.49238
9	7	2	1.5275	1.00035
9	7	2	1.56449	0.965606
19	16	3	1.6012	0.463133
7	7	0	1.41996
19	19	0	1.4822
5	5	0	1.78125
11	8	3	1.32425	1.00574
6	6	0	1.6774
9	9	0	1.42753
7	5	2	1.3986	0.632066
11	9	2	1.51971	1.12126
12	7	5	1.3616	0.9013
10	10	0	1.61221
7	7	0	1.55733
10	10	0	1.7199
10	10	0	1.54177
11	11	0	1.63295
10	10	0	1.5956
10	10	0	1.38894
19	18	1	1.362	1.11789
12	12	0	1.44177
11	10	1	1.44384	0.8861
5	4	1	4.64416	0.956608
4	4	0	1.4035
8	8	0	1.70337
11	11	0	1.79783
7	7	0	1.4076
12	2	10	1.44266	0.86607
4	4	0	1.60589
8	6	2	1.49308	1.14803
3	3	0	1.46554
6	5	1	1.39769	0.976412
4	4	0	1.66023
4	3	1	1.50814
12	12	0	1.36056
10	10	0	1.64904
10	9	1	1.33233	0.996782
15	15	0	1.63705
15	14	1	1.32349
17	10	7	1.29326	1.12969
7	7	0	1.59125
21	19	2	1.31959	1.05518
9	9	0	1.41287
18	18	0	1.48623
3	3	0	1.5456
6	5	1	1.43825
6	6	0	1.7813
6	6	0	1.75625
6	3	3	1.5894	0.834174
6	6	0	1.36039
6	6	0	1.7361
9	8	1	1.58525	1.0478
3	3	0	1.7317
6	5	1	1.4899
2	2	0	1.6889
10	9	1	1.3133	0.9033
2	2	0	1.36604
5	4	1	1.3417	1.0325
5	5	0	1.5718
3	2	1	1.2265	0.7491
7	7	0	1.3794
6	6	0	1.37655
4	4	0	1.58449
10	9	1	1.34874	1.05818
5	5	0	1.59762
8	8	0	1.40075
11	10	1	1.37218	0.775675
3	2	1	1.2462	1.1875
12	7	5	1.65932	1.0757
17	16	1	1.29093
9	9	0	1.55902
12	10	2	1.38648	0.592158
6	6	0	1.55179
10	10	0	1.48906
8	8	0	1.52179
5	5	0	1.54717
17	17	0	1.12001
14	14	0	1.10827
22	22	0	1.10109
40	37	3	1.07572	0.543259
24	24	0	1.28159
33	32	1	1.06397	0.959866
28	28	0	1.23295
28	28	0	1.38143
20	20	0	1.23297
12	9	3	1.6701	1.0584
6	6	0	1.50744
12	12	0	1.43002
14	14	0	1.46165
8	8	0	1.36897
9	9	0	1.31086
10	10	0	1.25418
37	37	0	1.16584
13	13	0	1.38604
9	9	0	1.5189
5	5	0	1.5869
17	17	0	1.26716
7	7	0	1.7009
17	17	0	1.37768
26	26	0	1.25673
31	31	0	1.22231
15	15	0	1.13238
9	8	1	1.23835	0.9442
5	5	0	1.42844
5	5	0	1.25754
9	9	0	1.25155
23	23	0	1.2676
8	8	0	1.43295
12	12	0	1.17617
11	11	0	1.19753
29	26	3	1.16953	1.0213
23	23	0	1.33962
28	26	2	1.04544	0.678518
32	32	0	1.18007
16	16	0	1.32816
13	12	1	1.22031	0.278115
21	21	0	1.27098
19	19	0	1.18927
23	23	0	1.2377
11	11	0	1.33723
9	9	0	1.33535
6	6	0	1.49197
27	27	0	1.32036
13	13	0	1.4066
13	13	0	1.18112
19	18	1	1.51858
11	11	0	1.19234
26	26	0	1.29472
27	27	0	1.26101
30	30	0	1.25704
13	13	0	1.23137
42	42	0	1.19111
23	21	2	0.999823	1.07844
26	26	0	1.06455
10	9	1	1.39833	1.0333
30	30	0	1.21596
13	13	0	1.11864
11	11	0	1.14347
14	14	0	1.12437
18	18	0	1.15745
8	8	0	1.27657
26	26	0	1.18661
16	16	0	1.36698
14	14	0	1.19236
15	15	0	1.32314
5	4	1	1.4692	1.3571
10	9	1	1.56741	0.8791
6	6	0	1.50023
18	18	0	1.18555
14	14	0	1.28036
14	13	1	1.3702
14	12	2	1.33756
13	13	0	1.32201
8	8	0	1.50294
13	13	0	1.53374
21	21	0	1.3742
19	12	7	1.09021	1.01005
15	15	0	1.15319
8	8	0	1.10035	1.25752
19	19	0	1.17152
19	19	0	1.24766
19	19	0	1.48669
13	13	0	1.23373
15	13	2	1.29863	1.11173
13	13	0	1.31632
9	9	0	1.31824
21	21	0	1.32109
15	14	1	1.2819	0.942745
23	22	1	1.31778	0.751263
11	11	0	1.31052
19	15	4	1.29251	0.910461
7	6	1	1.4533	1.08182
16	16	0	1.51025
9	8	1	1.32736	0.946474
12	12	0	1.30203
11	11	0	1.26606
9	9	0	1.28575
9	9	0	1.23405
9	9	0	1.23107
14	13	1	1.34148	0.664145
12	12	0	1.21216
11	10	1	1.11096	0.943247
9	9	0	1.27346
4	4	0	1.25409
5	5	0	1.49377
7	7	0	1.09351
5	5	0	1.20666
10	10	0	1.2523
15	14	1	1.13037	1.04512
10	10	0	1.15786
19	19	0	1.23772
15	15	0	1.08511
7	7	0	1.48817
11	11	0	1.12939
17	17	0	1.16191
25	25	0	1.01859
24	24	0	1.29831
17	17	0	1.27663
9	9	0	1.20005
12	12	0	1.10882
21	19	2	1.27231
15	15	0	1.30156
8	8	0	1.51794
27	27	0	1.25578
13	13	0	1.24176
12	12	0	1.21677
25	25	0	1.00041
11	11	0	0.966686
14	14	0	1.40022
12	12	0	1.31529
11	11	0	1.06739
13	13	0	0.931616
7	7	0	1.37952
18	12	6	1.18327	1.0259
14	12	2	1.15706	1.06492
16	16	0	1.13641
7	7	0	1.58855
8	8	0	1.35958
4	4	0	1.0314
21	19	2	1.15307	0.833027
8	8	0	1.24685
17	17	0	1.14921
16	16	0	1.23751
13	13	0	1.40856
15	7	8	1.24505	1.19142
10	10	0	1.34349
16	16	0	1.26885
14	14	0	1.19361
21	21	0	1.05735
14	14	0	1.18878
17	15	2	1.29207	1.19502
12	12	0	1.38737
8	8	0	1.57812
13	13	0	1.23144
9	6	3	1.45013	1.41784
10	10	0	1.07552
20	20	0	1.08037
19	19	0	1.14189
16	14	2	1.06451	0.70285
17	13	4	1.20369	1.07511
17	12	5	1.21575	1.19081
18	18	0	1.09569
18	18	0	1.27317
12	12	0	1.21198
